# Supplementary material for: Progress in the molecular phylogeny of Cotesia acuminata and C. melitaearum cryptic species complexes
Source: PLoS One. 2026 May 27;21(5):e0348973. doi: 10.1371/journal.pone.0348973 (PMC13215553; doi:10.1371/journal.pone.0348973)
Supplement: S1 File — Species ID, sample ID, approximate GPS location, Host ID, and genbank accession number for each sample sequenced in this study. ¨-¨ represents the individual was not sequenced for that locus. (XLSX) [file pone.0348973.s002.xlsx]

## Sheet: Sheet1
Species	Sample	Host	GPS	16s	18s	28s	COI	EF1a	INX	ITS2	LW-Rh	SLD5	Elob
C. acuminata Sp. A	CotX-Mdid1-14-CdE	M. didyma	41.67, 1.99	PX648630	PX648820	PX648840	PX642718	PX559206	PX559494	PX648938	PX523139	PX559391	PX559288
C. acuminata Sp. A	CotX-Mdid1-1-CdE	M. didyma	41.67, 1.99	PX648629	PX648812	PX648839	PX642717	PX559205	PX559493	PX648937	PX523138	PX559390	PX559287
C. acuminata Sp. A	CotX-Mdid2-5-CdE	M. didyma	41.67, 1.99	PX648631	PX648810	PX648841	PX642719	PX559207	PX559495	PX648939	PX523140	PX559392	PX559289
C. acuminata Sp. A	CotX-Mdid3-11-CdE	M. didyma	41.67, 1.99	PX648633	PX648811	PX648842	PX642720	PX559208	PX559497	PX648935	PX523141	PX559393	PX559290
C. acuminata Sp. A	CotX-Mdid4-66-CdE	M. didyma	41.67, 1.99	PX648632	PX648822	PX648843	PX642721	PX559209	PX559496	PX648936	PX523142	PX559394	-
C. acuminata Sp. A	CotX-MdidC1-1-Con-YC	M. didyma	46.25, 7.28	PX648634	PX648809	PX648845	PX642722	-	PX559498	-	PX523143	-	PX559291
C. acuminata Sp. A	CotX-MdidC1-2-Con-YC	M. didyma	46.25, 7.28	PX648635	PX648807	PX648848	PX642723	PX559210	PX559499	PX648931	-	PX559395	PX559292
C. acuminata Sp. A	CotX-MdidC1-3-Con-YC	M. didyma	46.25, 7.28	PX648636	PX648821	PX648846	-	PX559211	PX559500	PX648932	PX523144	-	PX559293
C. acuminata Sp. A	CotX-MdidC1-4-Con-YC	M. didyma	46.25, 7.28	PX648637	PX648808	PX648847	PX642724	PX559212	PX559501	PX648933	PX523145	-	PX559294
C. acuminata Sp. A	CotX-MdidC1-5-Con-YC	M. didyma	46.25, 7.28	PX648638	PX648813	PX648844	PX642725	PX559213	PX559487	PX648934	PX523147	-	PX559295
C. acuminata Sp. A	SibMlat2	M. Latonigena	52.12, 106.49	PX648639	PX648806	PX648849	PX642726	PX559214	PX559502	PX648940	PX523146	PX559396	PX559302
C. acuminata Sp. A	SibMlat3	M. Latonigena	52.12, 106.49	-	PX648805	-	-	PX559215	-	PX648941	-	-	-
C. acuminata Sp. A	SibMlat4	M. Latonigena	52.12, 106.49	-	PX648817	-	-	-	-	PX648942	-	-	-
C. acuminata Sp. B	ChinaI 3	M. scotosia	39.91, 116.43	-	-	-	-	-	-	-	-	-	PX559312
C. acuminata Sp. B	ChinaI11	M. scotosia	39.91, 116.43	-	-	-	-	-	-	-	-	PX559397	PX559308
C. acuminata Sp. B	ChinaII2	M. scotosia	39.91, 116.43	PX648624	PX648819	PX648828	PX642711	PX559199	PX559492	PX648924	PX523132	PX559397	PX559309
C. acuminata Sp. B	ChinaIIIc	M. scotosia	39.91, 116.43	-	-	-	-		-	PX648925	-	-	-
C. acuminata Sp. B	CmelH-Mcin1-1-Z-YC	M. phoebe	45.74, 7.32	PX648620	PX648723	PX648827	PX642706	PX559195	PX559486	PX648922	PX523133	PX559402	-
C. acuminata Sp. B	CmelH-Mcin2-2-Z-YC	M. phoebe	45.74, 7.32	PX648621	PX648722	PX648826	PX642707	PX559196	PX559488	PX648923	PX523134	PX559399	PX559299
C. acuminata Sp. B	CmelH-Mcin3-14-Z-YC	M. phoebe	45.74, 7.32	PX648622	PX648724	PX648825	PX642708	PX559197	PX559489	PX648921	PX523137	PX559400	-
C. acuminata Sp. B	CmelH-Mcin6-2-Z-YC	M. phoebe	45.74, 7.32	PX648623	PX648721	PX648824	PX642709	PX559198	PX559490	PX648920	PX523135	PX559401	PX559300
C. acuminata Sp. B	CmelH-Mcin7-15-Z-YC	M. phoebe	45.74, 7.32	-	PX648720	PX648823	PX642710		PX559491	-	PX523136	-	PX559301
C. acuminata Sp. K	CaEmFra2	E. Maturna	47.39, 4.82	PX648641	PX648816	PX648833	-	PX559216	PX559480	PX648943	-	-	PX559304
C. acuminata Sp. K	CaEmFra3	E. Maturna	47.39, 4.82	-	-	-	-		-	-	-	-	PX559311
C. acuminata Sp. K	CaEmSwe2	E. Maturna	59.60, 15.22	PX648640	PX648818	PX648831	PX642727	PX559218	PX559503	PX648945	PX523153	PX559403	PX559305
C. acuminata Sp. K	CaEmSwe4	E. Maturna	59.60, 15.22	PX648643	PX648815	PX648829	-	PX559217	PX559481	PX648944	PX523154	PX559404	PX559306
C. acuminata Sp. K	CaEmSwe5	E. Maturna	59.60, 15.22	PX648642	PX648814	PX648830	-	-	PX559482	PX648946	PX523155	PX559405	PX559307
C. acuminata Sp. L	CaMaFra1	E. aurinia	43.56, 6.67	-	-	PX648832	-	-	-	-	-		PX559310
C. bignellii	CotX-Eau1-1-LV-YC	E. aurinia	46.84, 6.48	PX648625	PX648788	PX648835	PX642712	PX559200	PX559478	PX648926	PX523148	-	-
C. bignellii	CotX-Eau1-2-LV-YC	E. aurinia	46.84, 6.48	PX648626	-	PX648836	PX642713	PX559201	-	PX648928	PX523149	-	PX559296
C. bignellii	CotX-Eau2-5-LV-YC	E. aurinia	46.84, 6.48	PX648628	PX648789	PX648834	PX642714	PX559202	PX559476	PX648929	PX523150	-	PX559297
C. bignellii	CotX-Eau3-27-LV-YC	E. aurinia	46.84, 6.48	-	-	PX648837	PX642715	PX559203	PX559477	PX648930	PX523151	PX559406	PX559298
C. bignellii	CotX-Eau3-28-LV-YC	E. aurinia	46.84, 6.48	PX648627	PX648790	PX648838	PX642716	PX559204	PX559479	PX648927	PX523152	PX559407	-
C. cynthiae	CcEcF3	E. cynthia	44.85, 6.72	PX648710	PX648769	PX648852	PX642795	PX559285	PX559565	PX649000	PX523218	PX559474	PX559321
C. cynthiae	CcEcF4	E. cynthia	44.85, 6.72	PX648711	PX648768	PX648853	PX642796	PX559286	PX559566	PX648999	PX523219	PX559475	PX559323
C. cynthiae	CotCynt5	E. cynthia	44.85, 6.72	PX648707	PX648766	PX648850	PX642793	PX559283	PX559563	PX649001	PX523216	PX559472	PX559319
C. cynthiae	CotCynt6	E. cynthia	44.85, 6.72	PX648708	PX648767	PX648851	PX642794	PX559284	PX559564	PX649002	PX523217	PX559473	PX559320
C. euphydryidis	EcEpUSA1	E. phaeton	38.92, -78.18	-	PX648791	PX648880	-	-	-	-	-	-	PX559368
C. euphydryidis	EcEpUSA11	E. phaeton	38.92, -78.18	PX648705	PX648784	PX648879	-	PX559274	-	PX649003	-	-	PX559373
C. euphydryidis	EcEpUSA12	E. phaeton	38.92, -78.18	PX648706	PX648783	PX648883	-	PX559275	-	-	-	PX559464	PX559374
C. euphydryidis	EcEpUSA3	E. phaeton	38.92, -78.18	-	PX648785	PX648881	-	-	-	-	-	PX559461	PX559369
C. euphydryidis	EcEpUSA4	E. phaeton	38.92, -78.18	-	-	PX648882	-	PX559272	PX559483	PX649004	-	PX559462	PX559370
C. euphydryidis	EcEpUSA7	E. phaeton	38.92, -78.18	-	PX648786	-	PX642786	PX559273	PX559484	PX649005	-	PX559463	PX559371
C. euphydryidis	EcEpUSA8	E. phaeton	38.92, -78.18	-	PX648787	PX648878	PX642787	-	PX559485	-	-	-	PX559372
C. koebelei	CkEeUSA17	E. editha	37.90, -119.25	PX648718	PX648795	PX648914	PX642792	PX559281	PX559571	PX649007	PX523214	PX559469	PX559387
C. koebelei	CotUSADM5	E. editha	37.90, -119.25	PX648714	PX648794	PX648917	-	PX559280	PX559570	PX649009	PX523215	PX559471	PX559384
C. koebelei	USAMD	E. editha	37.90, -119.25	PX648712	PX648793	-	PX642788	PX559276	PX559567	-	PX523209	PX559465	PX559383
C. koebelei	USAMDcoccoon1	E. editha	37.90, -119.25	PX648713	PX648796	PX648915	PX642789	PX559277	PX559568	PX649006	PX523210	PX559466	PX559385
C. koebelei	USAPP15	E. editha	37.90, -119.25	PX648717	PX648797	PX648916	PX642791	PX559282	PX559573	PX649011	PX523213	PX559470	PX559389
C. koebelei	USAPP2	E. editha	37.90, -119.25	PX648715	PX648798	PX648918	-	PX559278	PX559569	PX649008	PX523211	PX559467	PX559386
C. koebelei	USApp7	E. editha	37.90, -119.25	PX648716	PX648792	PX648919	PX642790	PX559279	PX559572	PX649010	PX523212	PX559468	PX559388
C. melitaearum Sp. D	CmelD-Edes1-10-FEF	E. desfontainii	42.196, 1.71	PX648646	PX648763	PX648903	PX642730	PX559226	PX559506	PX648981	PX523158	PX559410	PX559325
C. melitaearum Sp. D	CmelD-Edes1-12-FEF	E. desfontainii	42.196, 1.71	PX648647	PX648764	PX648904	PX642731	PX559227	PX559507	PX648982	PX523159	PX559411	PX559326
C. melitaearum Sp. D	CmelD-Edes1-16-FEF	E. desfontainii	42.196, 1.71	PX648648	PX648765	PX648905	PX642732	PX559228	PX559508	PX648995	PX523160	PX559412	PX559327
C. melitaearum Sp. D	CmelD-Edes1-1-FEF	E. desfontainii	42.196, 1.71	PX648644	PX648761	PX648901	PX642728	PX559224	PX559504	-	PX523156	PX559408	-
C. melitaearum Sp. D	CmelD-Edes1-7-FEF	E. desfontainii	42.196, 1.71	PX648645	PX648762	PX648902	PX642729	PX559225	PX559505	PX648980	PX523157	PX559409	PX559324
C. melitaearum Sp. D	CotX-Eaur1-5-CS	E. aurinia	41.26, 0.90	PX648695	PX648775	-	PX642765	PX559253	PX559546	-	-	PX559445	PX559358
C. melitaearum Sp. D	CotX-Eaur1-6-CS	E. aurinia	41.26, 0.90	PX648696	PX648776	PX648898	PX642766	PX559254	PX559547	PX648952	PX523195	PX559446	PX559359
C. melitaearum Sp. D	CotX-Eaur1-7-CS	E. aurinia	41.26, 0.90	PX648697	PX648781	PX648899	PX642767	PX559255	PX559548	PX648953	-	PX559447	PX559360
C. melitaearum Sp. D	CotX-Eaur1-8-CS	E. aurinia	41.26, 0.90	PX648698	PX648782	PX648900	PX642768	PX559256	PX559549	PX648954	PX523196	PX559448	PX559361
C. melitaearum Sp. D	CotX-Eaur1-9-CS	E. aurinia	41.26, 0.90	PX648699	PX648780	-	PX642769	PX559257	PX559550	PX648955	PX523197	PX559449	PX559362
C. melitaearum Sp. D	CotX-Eaur2-1-CS	E. aurinia	41.25, 1.02	PX648700	PX648779	PX648894	PX642770	PX559258	PX559551	PX648947	PX523198	-	PX559363
C. melitaearum Sp. D	CotX-Eaur2-2-CS	E. aurinia	41.25, 1.02	PX648701	PX648777	PX648895	PX642771	PX559259	PX559552	PX648948	-	PX559450	PX559364
C. melitaearum Sp. D	CotX-Eaur3-3-CS	E. aurinia	41.25, 1.02	PX648702	-	PX648893	PX642772	PX559260	PX559553	PX648949	PX523199	PX559451	PX559365
C. melitaearum Sp. D	CotX-Eaur3-4-CS	E. aurinia	41.25, 1.02	PX648703	PX648778	PX648896	PX642773	PX559261	PX559554	PX648950	PX523200	PX559452	PX559366
C. melitaearum Sp. D	CotX-Eaur3-5-CS	E. aurinia	41.25, 1.02	PX648704	PX648774	PX648897	PX642774	PX559262	PX559555	PX648951	PX523201	PX559453	PX559367
C. melitaearum Sp. E	CmelE-Mdei1-1-LI	M. deione	42.06, 3.19	PX648649	PX648753	-	PX642733	PX559229	PX559509	PX648969	PX523161	PX559418	PX559328
C. melitaearum Sp. E	CmelE-Mdei1-3-LI	M. deione	42.06, 3.19	PX648650	PX648751	-	PX642734	PX559230	PX559510	PX648970	PX523162	PX559419	PX559329
C. melitaearum Sp. E	CmelE-Mdei2-12-LI	M. deione	42.06, 3.19	PX648653	PX648748	PX648861	PX642737	-	PX559513	PX648968	PX523165	PX559422	PX559332
C. melitaearum Sp. E	CmelE-Mdei2-4-LI	M. deione	42.06, 3.19	PX648651	PX648750	-	PX642735	-	PX559511	PX648971	PX523163	PX559420	PX559330
C. melitaearum Sp. E	CmelE-Mdei2-7-LI	M. deione	42.06, 3.19	PX648652	PX648749	PX648860	PX642736	PX559231	PX559512	PX648967	PX523164	PX559421	PX559331
C. melitaearum Sp. E	CmelE-Mdei3-1-CS	M. deione	41.23, 0.84	PX648654	PX648754	-	PX642738	PX559232	PX559514	PX648965	PX523166	PX559423	PX559333
C. melitaearum Sp. E	CmelE-Mdei3-5-CS	M. deione	41.23, 0.84	PX648655	PX648747	-	PX642739	PX559233	PX559515	PX648966	PX523167	PX559424	PX559334
C. melitaearum Sp. E	CmelE-Mdei4-3-CS	M. deione	41.23, 0.84	PX648656	PX648752	PX648862	PX642740	PX559234	PX559516	PX648964	PX523168	PX559425	PX559335
C. melitaearum Sp. E	CmelE-Mdei4-6-CS	M. deione	41.23, 0.84	PX648657	PX648755	PX648863	PX642741	PX559235	PX559517	-	PX523169	PX559426	PX559336
C. melitaearum Sp. E	CmelE-Mdei5-2-CS	M. deione	41.23, 0.84	PX648658	PX648746	-	PX642742	PX559236	PX559518	-	PX523170	PX559427	PX559337
C. melitaearum Sp. F	dd21c111b3	M. didyma	42.42, 2.92	PX648681	PX648801	PX648891	PX642775	PX559263	PX559556	PX648972	PX523202	PX559454	PX559375
C. melitaearum Sp. F	dd21c111b4	M. didyma	42.42, 2.92	PX648682	PX648802	PX648892	PX642776	PX559264	PX559557	-	PX523203	PX559455	PX559376
C. melitaearum Sp. F	HunMdid1	M. didyma	46.84, 16.41	-	PX648800	PX648888	PX642777	PX559265	-	PX648973	-	-	-
C. melitaearum Sp. F	HunMdid2	M. didyma	46.84, 16.41	PX648683	PX648803	PX648889	-	PX559266	PX559558	PX648974	PX523204	PX559456	PX559377
C. melitaearum Sp. F	HunMdid3	M. didyma	46.84, 16.41	PX648684	PX648804	PX648890	-	PX559267	PX559559	-	PX523205	PX559457	PX559378
C. melitaearum Sp. G	CmelG-C6311-1-PY	M. trivia	42.30, 2.69	PX648659	PX648726	PX648868	PX642743	PX559237	PX559524	PX648987	PX523175	PX559428	PX559338
C. melitaearum Sp. G	CmelG-C6311-2-PY	M. trivia	42.30, 2.69	PX648660	PX648727	PX648869	PX642744	PX559238	PX559525	PX648989	PX523176	PX559429	PX559339
C. melitaearum Sp. G	CmelG-C6311-3-PY	M. trivia	42.30, 2.69	PX648661	PX648730	PX648870	PX642745	PX559239	PX559526	PX648990	-	PX559430	PX559340
C. melitaearum Sp. G	CmelG-C6311-4-PY	M. trivia	42.30, 2.69	PX648662	PX648728	PX648871	PX642746	PX559240	PX559527	PX648988	PX523177	-	PX559341
C. melitaearum Sp. G	CmelG-C6311-5-PY	M. trivia	42.30, 2.69	PX648663	PX648732	PX648872	PX642747	PX559241	PX559528	PX648991	PX523178	PX559431	PX559342
C. melitaearum Sp. G	CmelG-C6319-1-PY	M. trivia	42.30, 2.69	PX648664	-	PX648873	PX642748	-	-	-	PX523179	-	PX559343
C. melitaearum Sp. G	CmelG-C6319-2-PY	M. trivia	42.30, 2.69	PX648665	PX648733	PX648874	PX642749	PX559242	PX559529	PX648992	PX523183	PX559432	PX559344
C. melitaearum Sp. G	CmelG-C6319-3-PY	M. trivia	42.30, 2.69	PX648666	PX648729	PX648875	PX642750	PX559243	PX559530	PX648993	PX523180	PX559433	PX559345
C. melitaearum Sp. G	CmelG-C6319-4-PY	M. trivia	42.30, 2.69	PX648667	PX648731	PX648876	PX642751	PX559244	PX559531	PX648994	PX523181	PX559434	PX559346
C. melitaearum Sp. G	CmelG-C6319-5-PY	M. trivia	42.30, 2.69	PX648668	PX648725	PX648877	PX642752	PX559245	PX559532	PX648986	PX523182	PX559435	PX559347
C. melitaearum Sp. H	CmelH-Mcin-1151-2-1-A22	M. cinxia	60.17, 19.95	PX648678	PX648734	PX648909	PX642757	-	PX559536	PX648956	PX523187	-	-
C. melitaearum Sp. H	CmelH-Mcin-689-44-1-A22	M. cinxia	60.17, 19.95	PX648674	PX648736	PX648906	PX642753	PX559246	PX559533	PX648959	PX523184	PX559436	-
C. melitaearum Sp. H	CmelH-Mcin-689-54-1-A22	M. cinxia	60.17, 19.95	PX648675	PX648737	PX648912	PX642754	-	PX559534	PX648960	PX523185	PX559437	PX559348
C. melitaearum Sp. H	CmelH-Mcin-689-54-3-A22	M. cinxia	60.17, 19.95	PX648676	PX648738	PX648908	PX642755	-	PX559538	PX648958	PX523186	PX559438	-
C. melitaearum Sp. H	CmelH-Mcin-703-72-2-A22	M. cinxia	60.17, 19.95	PX648677	-	PX648907	PX642756	PX559247	PX559535	PX648962	-	-	PX559349
C. melitaearum Sp. H	CmelH-Mcin-9849-4-1-A22	M. cinxia	60.17, 19.95	PX648679	PX648735	PX648910	PX642758	-	PX559540	PX648957	-	PX559439	PX559350
C. melitaearum Sp. H	CmelH-Mcin-9849-4-4-A22	M. cinxia	60.17, 19.95	PX648680	PX648739	-	-	-	PX559537	PX648961	PX523188	-	PX559351
C. melitaearum Sp. H	CmelH-Mcin-pos	M. cinxia	60.17, 19.95	PX648674	PX648740	PX648911	PX642759	-	PX559539	PX648963	PX523189	-	PX559352
C. melitaearum Sp. I	584A10	M. athalia	60.17, 19.95	PX648670	PX648758	PX648854	PX642781	PX559219	PX559519	-	PX523171	PX559413	PX559313
C. melitaearum Sp. I	584A11	M. athalia	60.17, 19.95	PX648671	PX648759	PX648855	PX642782	PX559220	PX559520	PX648983	PX523172	PX559414	PX559315
C. melitaearum Sp. I	584A26	M. athalia	60.17, 19.95	PX648669	PX648757	PX648856	PX642783	PX559221	PX559521	PX648984	PX523173	PX559415	PX559316
C. melitaearum Sp. I	860A	M. athalia	60.17, 19.95	PX648672	PX648760	PX648857	PX642785	PX559222	PX559523	-	PX523174	PX559416	PX559317
C. melitaearum Sp. I	860A2	M. athalia	60.17, 19.95	PX648673	PX648756	PX648858	PX642784	PX559223	PX559522	PX648985	-	PX559417	PX559318
C. melitaearum Sp. M	SibMdav11	E. a. davidi	51.74, 107.28	PX648688	PX648770	PX648887	PX642779	PX559269	PX559561	PX648996	PX523207	PX559459	PX559381
C. melitaearum Sp. M	SibMdav5	E. a. davidi	51.74, 107.28	PX648686	PX648771	PX648886	PX642778	PX559268	PX559560	PX648998	PX523206	PX559458	PX559379
C. melitaearum Sp. M	SibMdava	E. a. davidi	51.74, 107.28	PX648687	PX648772	PX648884	PX642780	PX559270	PX559562	PX648997	PX523208	PX559460	PX559382
C. melitaearum Sp. N	CmelN-Mpar1-1-EB	M. parthenoides	41.82, 2.30	PX648690	PX648741	-	PX642760	PX559248	PX559541	PX648977	PX523190	PX559440	PX559353
C. melitaearum Sp. N	CmelN-Mpar1-2-EB	M. parthenoides	41.82, 2.30	PX648691	PX648744	PX648864	PX642761	PX559249	PX559542	PX648978	PX523191	PX559441	PX559354
C. melitaearum Sp. N	CmelN-Mpar2-2-EB	M. parthenoides	41.82, 2.30	PX648692	PX648742	PX648866	PX642762	PX559250	PX559543	PX648976	PX523192	PX559442	PX559355
C. melitaearum Sp. N	CmelN-Mpar2-3-EB	M. parthenoides	41.82, 2.30	PX648693	PX648745	PX648865	PX642763	PX559251	PX559544	PX648979	PX523193	PX559443	PX559356
C. melitaearum Sp. N	CmelN-Mpar2-4-EB	M. parthenoides	41.82, 2.30	PX648694	PX648743	PX648867	PX642764	PX559252	PX559545	PX648975	PX523194	PX559444	PX559357
